# Supplementary material for: Gene expression profiling identifies candidate biomarkers for new latent tuberculosis infections. A cohort study
Source: PLoS One. 2022 Sep 28;17(9):e0274257. doi: 10.1371/journal.pone.0274257 (PMC9518923; doi:10.1371/journal.pone.0274257)
Supplement: S3 File — (Excel, sheet 1); Excel, sheet 2 shows the definition of variables. (XLSX) [file pone.0274257.s006.xlsx]

## Sheet: Hoja1
id	sampleid	outcome_1	outcome_2	prison	time_in_prison_months	age_years	illness	copd	diabetes	neutropenia	cancer	hiv	contact_tb	bcg	bmi	inhaled_drugs	smoked_drugs	cigarettes	liquor
2	1.008.4.8.2	non-infected	ni-li	1	75.72	35	0	0	0	0	0	0	0	1	23.7	0	0	0	0
5	1.019.2.2	new_TB_infection	ltbi-si	1	10.98	31	0	0	0	0	0	0	0	1	19.17	0	0	1	0
7	1.021.7.2	non-infected	ni-li	1	56.81	41	0	0	0	0	0	0	0	1	21.53	0	0	0	0
10	1.027.2.2	new_TB_infection	ltbi-li	1	50.53	25	0	0	0	0	0	0	0	1	22.56	0	0	0	0
14	1.057.5.2	non-infected	ni-li	1	43.86	41	1	0	0	0	0	0	1	0	34.3	0	0	0	1
16	1.062.5.2	non-infected	ni-li	1	25.45	32	0	0	0	0	0	0	0	1	26.29	0	0	1	0
19	1.065.2.2	new_TB_infection	ltbi-li	1	60.26	56	1	0	1	0	0	0	0	1	26.69	0	0	0	0
22	1.074.2.2	new_TB_infection	ltbi-li	1	24.2	57	0	0	0	0	0	0	0	0	20.4	0	0	1	0
25	1.076.4.2	new_TB_infection	ltbi-li	1	36.23	74	0	0	0	0	0	0	0	0	23.29	0	0	0	0
27	1.081.5.2	non-infected	ni-li	1	28.67	39	0	0	0	0	0	0	0	1	17.44	0	0	0	0
30	1.105.2.2	new_TB_infection	ltbi-li	1	90.12	62	1	0	1	0	0	0	0	1	22.92	0	0	0	0
33	1.130.2.2	new_TB_infection	ltbi-li	1	39.45	30	0	0	0	0	0	0	0	1	27.97	0	0	0	0
36	2.004.6.2	new_TB_infection	ltbi-li	1	18.08	26	0	0	0	0	0	0	0	1	19.69	0	0	1	0
39	2.005.6.2	new_TB_infection	ltbi-si	1	18.08	36	0	0	0	0	0	0	0	0	25.71	0	0	0	0
41	2.023.5.2	non-infected	ni-si	2	13.84	23	0	0	0	0	0	0	0	0	23.42	0	1	1	0
44	2.030.2.2	new_TB_infection	ltbi-si	2	8.94	36	0	0	0	0	0	0	0	1	24.01	0	0	0	0
46	2.037.5.2	non-infected	ni-si	2	15.29	50	0	0	0	0	0	0	0	1	18.71	0	0	1	0
49	2.040.4.2	new_TB_infection	ltbi-si	2	12.07	25	1	1	0	0	0	0	0	0	19.13	0	1	1	1
51	2.041.4.2	new_TB_infection	ltbi-si	2	12.1	48	0	0	0	0	0	0	0	1		0	0	0	1
53	2.044.5.2	non-infected	ni-si	2	11.97	22	0	0	0	0	0	0	0	1	28.08	0	0	0	0
56	2.045.2.2	new_TB_infection	ltbi-si	2	7.13	30	0	0	0	0	0	0	0	1	25.73	0	0	1	0
58	2.046.4.2	non-infected	ni-si	2	14.66	26	0	0	0	0	0	0	0	1	19.28	0	0	0	0
60	2.051.5.2	non-infected	ni-si	2	12.99	19	1	1	0	0	0	0	1	1	18.62	1	1	1	0
62	2.060.4.2	non-infected	ni-si	2	12.69	27	0	0	0	0	0	0	0	1	25.16	0	0	1	0
65	2.062.4.2	new_TB_infection	ltbi-si	2	12.62	42	0	0	0	0	0	0	0	1	23.64	0	0	0	0
68	2.072.4.2	new_TB_infection	ltbi-si	2	12.33	33	0	0	0	0	0	0	0	1	29.31	0	0	1	0
69	3.022.0.2	TB	TB	1	15	35	0	0	0	0	0	0	1	1	20.21	1	1	1	0
70	3.029.0.2	TB	TB	1	19.9	47	0	0	0	0	0	0	0	1	23.26	0	0	1	1
71	3.031.0.2	TB	TB	1	13.6	20	0	0	0	0	0	0	0	1	19.78	1	1	1	0
72	3.032.0.2	TB	TB	1	69	37	1	0	1	0	0	0	0	1	21.02	0	0	0	1
73	3.033.0.2	TB	TB	1	26.6	23	0	0	0	0	0	0	1	1	23.7	0	1	0	1
74	3.035.0.2	TB	TB	1	73.9	34	0	0	0	0	0	0	0	1	25.54	0	1	0	1
75	3.039.0.2	TB	TB	1	3.1	28	0	0	0	0	0	0	0	1	20.5	0	1	1	0
76	3.041.0.2	TB	TB	1	41.7	24	1	0	0	0	0	0	1	1	19.56	0	1	0	1
77	3.049.0.2	TB	TB	1	50.1	32	0	0	0	0	0	0	1	1	21.15	0	0	0	0
78	3.050.0.2	TB	TB	1	90.5	40	0	0	0	0	0	0	1	1	20.12	0	0	1	1

## Sheet: Data dictionary
Variable	Mean/categories
id	consecutive number
sampleid	Internal sample id
outcome_1	TB; new_TB_infection; non-infected
outcome_2	ni-si; ni-li; ltbi-si; ltbi-li; TB
prison	Prison 1- Prison 2
time_in_prison_months	Incarceration time in months
age_years	Age in years
illness	At least one comorbidity: No= 0; Yes= 1
copd	copd presence: No= 0; Yes= 1
diabetes	diabetes presence: No= 0; Yes= 1
neutropenia	neutropenia presence: No= 0; Yes= 1
cancer	cancer presence: No= 0; Yes= 1
hiv	hiv positive: No= 0; Yes= 1
contact_tb	Contact with a TB case: No= 0; Yes= 1
bcg	BCG scar presence: No= 0; Yes= 1
bmi	body mass index
inhaled-drugs	Current inhaled drugs use: No= 0; Yes= 1
smoked-drugs	Current smoked drugs use: No= 0; Yes= 1
cigarettes	Current cigarette use: No= 0; Yes= 1
liquor	Current liquor use: No= 0; Yes= 1
TB	clinical tuberculosis
LTBI	latent tuberculosis infection
ni-si	non-infected with short incarceration
ni-li	non-infected with long incarceration
ltbi-si	LTBI with short incarceration, people started the follow-up with less than three months of incarceration
ltbi-li	LTBI with long incarceration, people started the follow-up with 1 year or more of incarceration
